# Supplementary material for: Fine-Tuning of the Optical and Electrochemical Properties of Ruthenium(II) Complexes with 2-Arylbenzimidazoles and 4,4′-Dimethoxycarbonyl-2,2′-bipyridine
Source: Molecules. 2023 Sep 9;28(18):6541. doi: 10.3390/molecules28186541 (PMC10536653; doi:10.3390/molecules28186541)
Supplement: Supplementary file 1 [file molecules-28-06541-s001.zip]

Archive with 1 entries (1 files):
- molecules-2562542-supplementary.pdf
